# Supplementary material for: Metformin Strongly Affects Gut Microbiome Composition in High-Fat Diet-Induced Type 2 Diabetes Mouse Model of Both Sexes
Source: Front Endocrinol (Lausanne). 2021 Mar 19;12:626359. doi: 10.3389/fendo.2021.626359 (PMC8018580; doi:10.3389/fendo.2021.626359)
Supplement: Supplementary file 4 [file Table_2.xls]

## Sheet: HFD_Met+_aft_vs_HFD_Met+_bef
KEGG BRITE hierarchy	logFC	AveExpr	t	P.Value	adj.P.Val	B
00590 Arachidonic acid metabolism	0.359385	10.3159	2.46981	0.0185633	0.0460743	-3.75306
00330 Arginine and proline metabolism	0.321958	14.6086	2.98878	0.00510693	0.0175905	-2.88518
00061 Fatty acid biosynthesis	0.238929	14.1908	2.4344	0.0201813	0.0460743	-4.04225
00260 Glycine, serine and threonine metabolism	0.198323	15.3106	3.1442	0.00339607	0.015077	-2.82757
00520 Amino sugar and nucleotide sugar metabolism	0.153505	15.9691	2.99237	0.00505962	0.0175905	-3.6247
00620 Pyruvate metabolism	0.104198	15.3887	3.25012	0.00255895	0.015077	-2.74188
00270 Cysteine and methionine metabolism	0.0643498	15.4388	2.65057	0.0120035	0.037211	-4.16103
00500 Starch and sucrose metabolism	-0.180114	15.9434	-2.56577	0.0147559	0.0415849	-4.68495
00290 Valine, leucine and isoleucine biosynthesis	-0.389894	15.1745	-2.42138	0.0208077	0.0460743	-4.60949
00020 Citrate cycle (TCA cycle)	-0.469793	14.6506	-3.14326	0.00340449	0.015077	-2.49028
00650 Butanoate metabolism	-0.492848	13.5444	-3.76656	0.000612648	0.00474802	-0.743107
00660 C5-Branched dibasic acid metabolism	-0.524168	11.1816	-4.02884	0.000288804	0.0029843	0.0931965
00630 Glyoxylate and dicarboxylate metabolism	-0.662161	13.8107	-4.30169	0.000130218	0.00201838	0.740942
00360 Phenylalanine metabolism	-0.694842	11.214	-5.02118	1.52063e-05	0.000471396	2.92797

## Sheet: HFD_F_Met+_aft_vs_HFD_F_Met+_bef
KEGG BRITE hierarchy	logFC	AveExpr	t	P.Value	adj.P.Val	B
00620 Pyruvate metabolism	0.147568	15.3887	2.92171	0.00607296	0.0376524	-3.53818
00650 Butanoate metabolism	-0.603345	13.5444	-3.01504	0.0047698	0.0369659	-2.68543
00660 C5-Branched dibasic acid metabolism	-0.670664	11.1816	-3.29755	0.0022516	0.0232665	-1.83548
00630 Glyoxylate and dicarboxylate metabolism	-0.956081	13.8107	-4.11933	0.000222078	0.00344221	0.208713
00360 Phenylalanine metabolism	-1.07407	11.214	-4.96295	1.81239e-05	0.00056184	2.76541

## Sheet: HFD_F_Met+_aft_vs_HFD_M_Met+_Aft
KEGG BRITE hierarchy	logFC	AveExpr	t	P.Value	adj.P.Val	B
00400 Phenylalanine, tyrosine and tryptophan biosynthesis	0.433267	15.3087	3.69463	0.000750906	0.011639	-0.668823
00030 Pentose phosphate pathway	0.303288	15.3295	3.03167	0.00456722	0.035396	-2.34909
00620 Pyruvate metabolism	0.215126	15.3887	4.23535	0.000158227	0.00490505	0.789491
00360 Phenylalanine metabolism	-1.01957	11.214	-3.50993	0.00125852	0.0130047	-1.26749

## Sheet: HFD_F_Met+_aft_vs_HFD_F_Met-_aft
KEGG BRITE hierarchy	logFC	AveExpr	t	P.Value	adj.P.Val	B
00620 Pyruvate metabolism	0.159094	15.3887	3.43298	0.00155626	0.0482442	-1.17692

## Sheet: HFD_Met+_aft_vs_CD_Met+_aft
KEGG BRITE hierarchy	logFC	AveExpr	t	P.Value	adj.P.Val	B
00590 Arachidonic acid metabolism	0.975223	10.3159	5.33847	5.82664e-06	3.61252e-05	3.72297
00350 Tyrosine metabolism	0.84692	11.0099	4.34972	0.000113037	0.000526872	1.17443
00640 Propanoate metabolism	0.672959	13.6974	4.05824	0.000265223	0.000913545	0.424338
00561 Glycerolipid metabolism	0.517233	14.0956	3.12069	0.00361433	0.00746962	-1.98756
00052 Galactose metabolism	0.462287	12.8515	4.33236	0.000118971	0.000526872	1.15306
00030 Pentose phosphate pathway	0.368234	15.3295	5.4178	4.58174e-06	3.61252e-05	3.91287
00400 Phenylalanine, tyrosine and tryptophan biosynthesis	0.32456	15.3087	4.10559	0.000231137	0.000895657	0.105431
00620 Pyruvate metabolism	0.229184	15.3887	6.90948	5.11776e-08	1.58651e-06	8.31734
00300 Lysine biosynthesis	0.0842506	15.4442	2.59387	0.0137854	0.0251381	-3.79612
00220 Arginine biosynthesis	-0.127105	16.1417	-5.37036	5.29003e-06	3.61252e-05	3.5968
00330 Arginine and proline metabolism	-0.255311	14.6086	-2.43696	0.0200599	0.0345477	-3.69579
00061 Fatty acid biosynthesis	-0.436438	14.1908	-3.79788	0.000560472	0.00144789	-0.270848
00020 Citrate cycle (TCA cycle)	-0.537316	14.6506	-3.07941	0.00403003	0.00780819	-2.11077
00630 Glyoxylate and dicarboxylate metabolism	-0.640647	13.8107	-3.3348	0.00203526	0.00450665	-1.39206
00280 Valine, leucine and isoleucine degradation	-0.799889	14.2999	-3.39444	0.00172972	0.00412472	-1.29447
00600 Sphingolipid metabolism	-0.895807	11.7755	-3.88154	0.0004414	0.00124395	-0.0181805
00360 Phenylalanine metabolism	-0.967817	11.214	-5.61023	2.55674e-06	3.61252e-05	4.44757
00380 Tryptophan metabolism	-1.40842	12.1947	-4.00615	0.000308391	0.000956013	0.299081

## Sheet: HFD_Met+_aft_vs_CD_Met-_aft
KEGG BRITE hierarchy	logFC	AveExpr	t	P.Value	adj.P.Val	B
00590 Arachidonic acid metabolism	0.964936	10.3159	4.95513	1.85557e-05	0.000115045	2.25012
00350 Tyrosine metabolism	0.755822	11.0099	3.60958	0.000953568	0.00422295	-0.787475
00640 Propanoate metabolism	0.554794	13.6974	3.16549	0.00320921	0.00792762	-1.72621
00561 Glycerolipid metabolism	0.438202	14.0956	2.45028	0.0194403	0.0376657	-3.26204
00030 Pentose phosphate pathway	0.333179	15.3295	3.88442	0.000437778	0.00226185	-0.151126
00400 Phenylalanine, tyrosine and tryptophan biosynthesis	0.317118	15.3087	3.16211	0.00323825	0.00792762	-1.99584
00052 Galactose metabolism	0.300424	12.8515	2.66345	0.0116299	0.0240351	-2.77832
00620 Pyruvate metabolism	0.228736	15.3887	5.5155	3.40729e-06	3.52087e-05	4.42545
00220 Arginine biosynthesis	-0.152586	16.1417	-6.03391	7.08441e-07	2.19617e-05	5.80742
00061 Fatty acid biosynthesis	-0.436731	14.1908	-3.44541	0.00150396	0.00582785	-1.08575
00630 Glyoxylate and dicarboxylate metabolism	-0.601968	13.8107	-2.9414	0.00577291	0.0127829	-2.20915
00020 Citrate cycle (TCA cycle)	-0.608166	14.6506	-3.15222	0.00332449	0.00792762	-1.77269
00600 Sphingolipid metabolism	-0.795312	11.7755	-3.24812	0.00257276	0.00792762	-1.55634
00280 Valine, leucine and isoleucine degradation	-0.856551	14.2999	-3.34793	0.00196382	0.00676427	-1.31221
00360 Phenylalanine metabolism	-1.0478	11.214	-5.77042	1.57322e-06	2.43849e-05	4.19785
00380 Tryptophan metabolism	-1.82583	12.1947	-5.01818	1.53443e-05	0.000115045	2.63445

## Sheet: HFD_Met+_bef_vs_CD_Met+_bef
KEGG BRITE hierarchy	logFC	AveExpr	t	P.Value	adj.P.Val	B
00640 Propanoate metabolism	0.865282	13.6974	4.83791	2.64e-05	0.0002728	2.3584
00561 Glycerolipid metabolism	0.805391	14.0956	4.11181	0.000226994	0.00110652	0.277539
00350 Tyrosine metabolism	0.713582	11.0099	3.34581	0.00197519	0.0061231	-1.59213
00590 Arachidonic acid metabolism	0.707313	10.3159	3.55753	0.00110269	0.00379815	-1.0224
00052 Galactose metabolism	0.318975	12.8515	2.87924	0.00677069	0.0174909	-2.86354
00030 Pentose phosphate pathway	0.235724	15.3295	2.43873	0.019977	0.0387053	-4.37367
00620 Pyruvate metabolism	0.131897	15.3887	2.88734	0.00663208	0.0174909	-3.4166
00010 Glycolysis / Gluconeogenesis	0.12588	16.5182	2.6769	0.0112509	0.0249127	-4.3915
00220 Arginine biosynthesis	-0.153723	16.1417	-5.56081	2.97003e-06	4.60354e-05	3.73738
00260 Glycine, serine and threonine metabolism	-0.22769	15.3106	-2.69369	0.010794	0.0249127	-3.74495
00040 Pentose and glucuronate interconversions	-0.495033	15.4297	-2.63487	0.0124744	0.0257805	-3.89375
00330 Arginine and proline metabolism	-0.581493	14.6086	-4.0788	0.00024986	0.00110652	0.110204
00061 Fatty acid biosynthesis	-0.702178	14.1908	-5.58302	2.77659e-06	4.60354e-05	4.51668
00280 Valine, leucine and isoleucine degradation	-0.943308	14.2999	-3.75663	0.000630147	0.00244182	-0.733748
00600 Sphingolipid metabolism	-1.16466	11.7755	-4.67097	4.35357e-05	0.000294138	1.96545
00380 Tryptophan metabolism	-1.74531	12.1947	-4.64221	4.74416e-05	0.000294138	1.87635

## Sheet: HFD_Met+_bef_vs_CD_Met-_bef
KEGG BRITE hierarchy	logFC	AveExpr	t	P.Value	adj.P.Val	B
00640 Propanoate metabolism	0.848295	13.6974	4.61597	5.13048e-05	0.00031809	1.68209
00561 Glycerolipid metabolism	0.823098	14.0956	4.06634	0.000259063	0.00114728	0.114906
00350 Tyrosine metabolism	0.707336	11.0099	3.21701	0.00279678	0.00963334	-1.95131
00590 Arachidonic acid metabolism	0.598043	10.3159	2.91507	0.00617731	0.0184388	-2.64535
00650 Butanoate metabolism	0.440682	13.5444	2.5605	0.0149451	0.0303656	-3.66233
00052 Galactose metabolism	0.29076	12.8515	2.54076	0.0156725	0.0303656	-3.66924
00250 Alanine, aspartate and glutamate metabolism	0.169622	16.7261	2.59699	0.0136813	0.0302943	-4.65482
00620 Pyruvate metabolism	0.142383	15.3887	2.89264	0.00654279	0.0184388	-3.411
00010 Glycolysis / Gluconeogenesis	0.119284	16.5182	2.46114	0.0189481	0.0345524	-4.9209
00220 Arginine biosynthesis	-0.166905	16.1417	-5.83877	1.27891e-06	1.98231e-05	4.53226
00260 Glycine, serine and threonine metabolism	-0.240501	15.3106	-2.70285	0.0105519	0.0251623	-3.75314
00051 Fructose and mannose metabolism	-0.52644	15.1303	-2.34403	0.0249078	0.0428967	-4.37693
00040 Pentose and glucuronate interconversions	-0.542015	15.4297	-2.77065	0.00891131	0.0230209	-3.62347
00330 Arginine and proline metabolism	-0.626398	14.6086	-4.23358	0.000159052	0.000821768	0.509778
00061 Fatty acid biosynthesis	-0.761518	14.1908	-5.9063	1.04234e-06	1.98231e-05	5.44139
00280 Valine, leucine and isoleucine degradation	-0.991347	14.2999	-3.89529	0.000424345	0.00164434	-0.410994
00600 Sphingolipid metabolism	-1.27948	11.7755	-5.01621	1.54358e-05	0.000119627	2.92865
00380 Tryptophan metabolism	-1.99889	12.1947	-5.19017	9.12746e-06	9.43171e-05	3.42781

## Sheet: HFD_Met-_aft_vs_CD_Met-_aft
KEGG BRITE hierarchy	logFC	AveExpr	t	P.Value	adj.P.Val	B
00350 Tyrosine metabolism	0.645075	11.0099	2.86333	0.00705104	0.0321334	-2.42791
00590 Arachidonic acid metabolism	0.592467	10.3159	2.83511	0.00757485	0.0321334	-2.49748
00030 Pentose phosphate pathway	0.289994	15.3295	2.79929	0.00829249	0.0321334	-2.64279
00620 Pyruvate metabolism	0.177659	15.3887	3.64876	0.000854379	0.00662144	-0.645251
00220 Arginine biosynthesis	-0.13341	16.1417	-4.77276	3.21009e-05	0.000995128	2.23814
00061 Fatty acid biosynthesis	-0.414214	14.1908	-3.06984	0.00413272	0.0256229	-1.94317
00020 Citrate cycle (TCA cycle)	-0.485279	14.6506	-2.56094	0.014929	0.0462799	-3.00065
00600 Sphingolipid metabolism	-0.70698	11.7755	-2.73955	0.00963203	0.033177	-2.62916
00360 Phenylalanine metabolism	-0.729738	11.214	-3.90942	0.00040749	0.00421073	-0.318649
00380 Tryptophan metabolism	-1.47673	12.1947	-3.92445	0.000390268	0.00421073	-0.160921

## Sheet: HFD_Met-_bef_vs_CD_Met-_bef
KEGG BRITE hierarchy	logFC	AveExpr	t	P.Value	adj.P.Val	B
00590 Arachidonic acid metabolism	0.954072	10.3159	5.14587	1.04358e-05	5.39181e-05	2.83662
00350 Tyrosine metabolism	0.949233	11.0099	4.76309	3.30446e-05	0.000114855	1.98393
00640 Propanoate metabolism	0.856953	13.6974	5.19974	8.86722e-06	5.39181e-05	3.36446
00561 Glycerolipid metabolism	0.796121	14.0956	4.42627	9.01568e-05	0.000232905	1.36406
00052 Galactose metabolism	0.50868	12.8515	4.8728	2.37728e-05	0.00010528	2.45316
00030 Pentose phosphate pathway	0.369904	15.3295	4.22262	0.000164243	0.000391657	0.767892
00400 Phenylalanine, tyrosine and tryptophan biosynthesis	0.341662	15.3087	3.3344	0.00203746	0.00371536	-1.57029
00620 Pyruvate metabolism	0.196402	15.3887	4.76008	3.33449e-05	0.000114855	2.24712
00010 Glycolysis / Gluconeogenesis	0.155475	16.5182	3.62372	0.000916565	0.00189423	-1.2578
00270 Cysteine and methionine metabolism	-0.0730812	15.4388	-2.54764	0.0154153	0.0251512	-3.51205
00220 Arginine biosynthesis	-0.155757	16.1417	-6.41806	2.22399e-07	6.89438e-06	6.91024
00260 Glycine, serine and threonine metabolism	-0.156024	15.3106	-2.24032	0.031548	0.0465708	-4.06526
00630 Glyoxylate and dicarboxylate metabolism	-0.429722	13.8107	-2.24639	0.0311195	0.0465708	-3.6129
00051 Fructose and mannose metabolism	-0.524232	15.1303	-2.95178	0.0056203	0.0096794	-2.40503
00330 Arginine and proline metabolism	-0.569825	14.6086	-4.62122	5.05088e-05	0.000156577	1.92649
00040 Pentose and glucuronate interconversions	-0.59326	15.4297	-3.86886	0.000457723	0.00101353	-0.222639
00061 Fatty acid biosynthesis	-0.634102	14.1908	-5.54438	3.12165e-06	4.83856e-05	4.32686
00360 Phenylalanine metabolism	-0.750205	11.214	-4.5695	5.89259e-05	0.000166064	1.55736
00280 Valine, leucine and isoleucine degradation	-0.771372	14.2999	-3.54549	0.00114023	0.00220919	-0.861556
00600 Sphingolipid metabolism	-1.18578	11.7755	-5.23288	8.02128e-06	5.39181e-05	3.27348
00380 Tryptophan metabolism	-1.80286	12.1947	-5.29451	6.65632e-06	5.39181e-05	3.4541
