# Supplementary material for: Metformin Strongly Affects Gut Microbiome Composition in High-Fat Diet-Induced Type 2 Diabetes Mouse Model of Both Sexes
Source: Front Endocrinol (Lausanne). 2021 Mar 19;12:626359. doi: 10.3389/fendo.2021.626359 (PMC8018580; doi:10.3389/fendo.2021.626359)
Supplement: Supplementary file 5 [file Table_3.xls]

## Sheet: Average_food_intake
Group	Block	Week of the experiment	Average weekly food intake per mouse, g
HFD_M_Met-	1	1	18.5067
HFD_M_Met-	1	2	27.3267
HFD_M_Met-	1	3	25.8667
HFD_M_Met-	1	4	NA
HFD_M_Met-	1	5	22.7667
HFD_M_Met-	1	6	25.1667
HFD_M_Met-	1	7	16.4633
HFD_M_Met-	1	8	25.9033
HFD_M_Met-	1	9	22.8167
HFD_M_Met-	1	10	16.1033
HFD_M_Met-	1	11	14.7033
HFD_M_Met-	1	12	15.2
HFD_M_Met-	1	13	18.2367
HFD_M_Met-	1	14	15.7133
HFD_M_Met-	1	15	14.4833
HFD_M_Met-	1	16	14.35
HFD_M_Met-	1	17	15.78
HFD_M_Met-	1	18	16.0433
HFD_M_Met-	1	19	19.54
HFD_M_Met-	1	20	8.87667
HFD_M_Met-	1	21	15.8867
HFD_M_Met-	1	22	17.1867
HFD_M_Met-	1	23	16.4533
HFD_M_Met-	1	24	15.9833
HFD_M_Met-	1	25	15.4933
HFD_M_Met-	1	26	17.21
HFD_M_Met-	1	27	18.7067
HFD_M_Met-	1	28	14.86
HFD_M_Met-	1	29	17.8333
HFD_M_Met-	1	30	16.65
HFD_M_Met-	2	1	19.9667
HFD_M_Met-	2	2	20.1333
HFD_M_Met-	2	3	31.7667
HFD_M_Met-	2	4	30.1633
HFD_M_Met-	2	5	21.4667
HFD_M_Met-	2	6	28.2867
HFD_M_Met-	2	7	NA
HFD_M_Met-	2	8	NA
HFD_M_Met-	2	9	NA
HFD_M_Met-	2	10	NA
HFD_M_Met-	2	11	NA
HFD_M_Met-	2	12	NA
HFD_M_Met-	2	13	NA
HFD_M_Met-	2	14	NA
HFD_M_Met-	2	15	NA
HFD_M_Met-	2	16	NA
HFD_M_Met-	2	17	NA
HFD_M_Met-	2	18	NA
HFD_M_Met-	2	19	NA
HFD_M_Met-	2	20	NA
HFD_M_Met-	2	21	NA
HFD_M_Met-	2	22	NA
HFD_M_Met-	2	23	NA
HFD_M_Met-	2	24	NA
HFD_M_Met-	2	25	38.195
HFD_M_Met-	2	26	NA
HFD_M_Met-	2	27	NA
HFD_M_Met-	2	28	NA
HFD_M_Met-	2	29	NA
HFD_M_Met-	2	30	29.835
HFD_M_Met-	3	1	25.235
HFD_M_Met-	3	2	20.935
HFD_M_Met-	3	3	22.285
HFD_M_Met-	3	4	17.63
HFD_M_Met-	3	5	28.975
HFD_M_Met-	3	6	NA
HFD_M_Met-	3	7	NA
HFD_M_Met-	3	8	30.22
HFD_M_Met-	3	9	25.7
HFD_M_Met-	3	10	26.53
HFD_M_Met-	3	11	22.15
HFD_M_Met-	3	12	22.79
HFD_M_Met-	3	13	18.36
HFD_M_Met-	3	14	20.18
HFD_M_Met-	3	15	19.55
HFD_M_Met-	3	16	19.9
HFD_M_Met-	3	17	15.97
HFD_M_Met-	3	18	20.88
HFD_M_Met-	3	19	17.73
HFD_M_Met-	3	20	17.96
HFD_M_Met-	3	21	17.89
HFD_M_Met-	3	22	14.39
HFD_M_Met-	3	23	18.97
HFD_M_Met-	3	24	25.14
HFD_M_Met-	3	25	18.01
HFD_M_Met-	3	26	25
HFD_M_Met-	3	27	21.82
HFD_M_Met-	3	28	17.88
HFD_M_Met-	3	29	17.24
HFD_M_Met-	3	30	26.9
HFD_F_Met-	1	1	25.6
HFD_F_Met-	1	2	NA
HFD_F_Met-	1	3	NA
HFD_F_Met-	1	4	NA
HFD_F_Met-	1	5	NA
HFD_F_Met-	1	6	NA
HFD_F_Met-	1	7	NA
HFD_F_Met-	1	8	NA
HFD_F_Met-	1	9	NA
HFD_F_Met-	1	10	NA
HFD_F_Met-	1	11	NA
HFD_F_Met-	1	12	NA
HFD_F_Met-	1	13	NA
HFD_F_Met-	1	14	NA
HFD_F_Met-	1	15	NA
HFD_F_Met-	1	16	NA
HFD_F_Met-	1	17	NA
HFD_F_Met-	1	18	28.58
HFD_F_Met-	1	19	23.27
HFD_F_Met-	1	20	16.4633
HFD_F_Met-	1	21	15.3667
HFD_F_Met-	1	22	18.1733
HFD_F_Met-	1	23	16.1033
HFD_F_Met-	1	24	14.43
HFD_F_Met-	1	25	14.8667
HFD_F_Met-	1	26	15.3633
HFD_F_Met-	1	27	17.53
HFD_F_Met-	1	28	15.7167
HFD_F_Met-	1	29	16
HFD_F_Met-	1	30	15.9867
HFD_F_Met-	2	1	32.45
HFD_F_Met-	2	2	NA
HFD_F_Met-	2	3	NA
HFD_F_Met-	2	4	NA
HFD_F_Met-	2	5	NA
HFD_F_Met-	2	6	NA
HFD_F_Met-	2	7	NA
HFD_F_Met-	2	8	NA
HFD_F_Met-	2	9	NA
HFD_F_Met-	2	10	NA
HFD_F_Met-	2	11	NA
HFD_F_Met-	2	12	NA
HFD_F_Met-	2	13	25.8233
HFD_F_Met-	2	14	19.28
HFD_F_Met-	2	15	12.61
HFD_F_Met-	2	16	22.7767
HFD_F_Met-	2	17	NA
HFD_F_Met-	2	18	13.9833
HFD_F_Met-	2	19	16.1933
HFD_F_Met-	2	20	11.6233
HFD_F_Met-	2	21	15.7233
HFD_F_Met-	2	22	14.7167
HFD_F_Met-	2	23	13.83
HFD_F_Met-	2	24	13.6967
HFD_F_Met-	2	25	14.6433
HFD_F_Met-	2	26	20.11
HFD_F_Met-	2	27	14.1733
HFD_F_Met-	2	28	13.7433
HFD_F_Met-	2	29	14
HFD_F_Met-	2	30	14.2367
HFD_F_Met-	3	1	NA
HFD_F_Met-	3	2	NA
HFD_F_Met-	3	3	NA
HFD_F_Met-	3	4	NA
HFD_F_Met-	3	5	NA
HFD_F_Met-	3	6	NA
HFD_F_Met-	3	7	NA
HFD_F_Met-	3	8	NA
HFD_F_Met-	3	9	NA
HFD_F_Met-	3	10	NA
HFD_F_Met-	3	11	NA
HFD_F_Met-	3	12	24.7567
HFD_F_Met-	3	13	16.6033
HFD_F_Met-	3	14	18.2333
HFD_F_Met-	3	15	18.9167
HFD_F_Met-	3	16	11.9233
HFD_F_Met-	3	17	13.11
HFD_F_Met-	3	18	14.5933
HFD_F_Met-	3	19	12.5067
HFD_F_Met-	3	20	11.7867
HFD_F_Met-	3	21	13.51
HFD_F_Met-	3	22	13.0367
HFD_F_Met-	3	23	11.87
HFD_F_Met-	3	24	12.7233
HFD_F_Met-	3	25	13.82
HFD_F_Met-	3	26	13.8333
HFD_F_Met-	3	27	13.82
HFD_F_Met-	3	28	14.4967
HFD_F_Met-	3	29	16.5367
HFD_F_Met-	3	30	16.84
HFD_M_Met+	1	1	16.1333
HFD_M_Met+	1	2	25.2667
HFD_M_Met+	1	3	NA
HFD_M_Met+	1	4	25.4667
HFD_M_Met+	1	5	26.45
HFD_M_Met+	1	6	21.8133
HFD_M_Met+	1	7	18.7967
HFD_M_Met+	1	8	26.5133
HFD_M_Met+	1	9	23.6133
HFD_M_Met+	1	10	19.5167
HFD_M_Met+	1	11	18.4567
HFD_M_Met+	1	12	17.2367
HFD_M_Met+	1	13	17.8767
HFD_M_Met+	1	14	18.0333
HFD_M_Met+	1	15	16.9233
HFD_M_Met+	1	16	18.2567
HFD_M_Met+	1	17	17.9633
HFD_M_Met+	1	18	18.2633
HFD_M_Met+	1	19	18.69
HFD_M_Met+	1	20	17.85
HFD_M_Met+	1	21	18.42
HFD_M_Met+	1	22	19.6533
HFD_M_Met+	1	23	17.5
HFD_M_Met+	1	24	18.84
HFD_M_Met+	1	25	18.3667
HFD_M_Met+	1	26	17.56
HFD_M_Met+	1	27	16.7333
HFD_M_Met+	1	28	25.1467
HFD_M_Met+	1	29	19.8333
HFD_M_Met+	1	30	19.9
HFD_M_Met+	2	1	NA
HFD_M_Met+	2	2	NA
HFD_M_Met+	2	3	NA
HFD_M_Met+	2	4	NA
HFD_M_Met+	2	5	NA
HFD_M_Met+	2	6	NA
HFD_M_Met+	2	7	23.52
HFD_M_Met+	2	8	30.64
HFD_M_Met+	2	9	16.7733
HFD_M_Met+	2	10	20.2867
HFD_M_Met+	2	11	16.4433
HFD_M_Met+	2	12	16
HFD_M_Met+	2	13	17.25
HFD_M_Met+	2	14	16.5
HFD_M_Met+	2	15	16.23
HFD_M_Met+	2	16	15.2067
HFD_M_Met+	2	17	20.6333
HFD_M_Met+	2	18	9.36
HFD_M_Met+	2	19	17.65
HFD_M_Met+	2	20	13.3
HFD_M_Met+	2	21	16.4067
HFD_M_Met+	2	22	16.2067
HFD_M_Met+	2	23	16.0733
HFD_M_Met+	2	24	17.3667
HFD_M_Met+	2	25	16.8567
HFD_M_Met+	2	26	18
HFD_M_Met+	2	27	18.1667
HFD_M_Met+	2	28	16.8833
HFD_M_Met+	2	29	17.5
HFD_M_Met+	2	30	18.1933
HFD_M_Met+	3	1	NA
HFD_M_Met+	3	2	NA
HFD_M_Met+	3	3	20.1033
HFD_M_Met+	3	4	28.44
HFD_M_Met+	3	5	13.54
HFD_M_Met+	3	6	19.07
HFD_M_Met+	3	7	19.66
HFD_M_Met+	3	8	17.69
HFD_M_Met+	3	9	17.94
HFD_M_Met+	3	10	17.98
HFD_M_Met+	3	11	17.85
HFD_M_Met+	3	12	19.86
HFD_M_Met+	3	13	17.46
HFD_M_Met+	3	14	19.79
HFD_M_Met+	3	15	18.37
HFD_M_Met+	3	16	15.58
HFD_M_Met+	3	17	14.84
HFD_M_Met+	3	18	19.42
HFD_M_Met+	3	19	13.76
HFD_M_Met+	3	20	14.08
HFD_M_Met+	3	21	14.9
HFD_M_Met+	3	22	21.84
HFD_M_Met+	3	23	19.51
HFD_M_Met+	3	24	19.65
HFD_M_Met+	3	25	14.11
HFD_M_Met+	3	26	16
HFD_M_Met+	3	27	14.44
HFD_M_Met+	3	28	15.89
HFD_M_Met+	3	29	20.02
HFD_M_Met+	3	30	17.79
HFD_F_Met+	1	1	14.9333
HFD_F_Met+	1	2	NA
HFD_F_Met+	1	3	NA
HFD_F_Met+	1	4	NA
HFD_F_Met+	1	5	NA
HFD_F_Met+	1	6	NA
HFD_F_Met+	1	7	NA
HFD_F_Met+	1	8	NA
HFD_F_Met+	1	9	NA
HFD_F_Met+	1	10	NA
HFD_F_Met+	1	11	22.01
HFD_F_Met+	1	12	17.03
HFD_F_Met+	1	13	18.05
HFD_F_Met+	1	14	16.2733
HFD_F_Met+	1	15	15.2767
HFD_F_Met+	1	16	14.7067
HFD_F_Met+	1	17	15.6067
HFD_F_Met+	1	18	13.72
HFD_F_Met+	1	19	29.8867
HFD_F_Met+	1	20	15.6333
HFD_F_Met+	1	21	13.1033
HFD_F_Met+	1	22	15.1767
HFD_F_Met+	1	23	18.0133
HFD_F_Met+	1	24	13.22
HFD_F_Met+	1	25	13.6733
HFD_F_Met+	1	26	13.9633
HFD_F_Met+	1	27	14.43
HFD_F_Met+	1	28	15.9533
HFD_F_Met+	1	29	16.5
HFD_F_Met+	1	30	15.3833
HFD_F_Met+	2	1	16.2833
HFD_F_Met+	2	2	NA
HFD_F_Met+	2	3	NA
HFD_F_Met+	2	4	NA
HFD_F_Met+	2	5	NA
HFD_F_Met+	2	6	NA
HFD_F_Met+	2	7	NA
HFD_F_Met+	2	8	NA
HFD_F_Met+	2	9	NA
HFD_F_Met+	2	10	NA
HFD_F_Met+	2	11	NA
HFD_F_Met+	2	12	NA
HFD_F_Met+	2	13	NA
HFD_F_Met+	2	14	NA
HFD_F_Met+	2	15	NA
HFD_F_Met+	2	16	NA
HFD_F_Met+	2	17	NA
HFD_F_Met+	2	18	NA
HFD_F_Met+	2	19	NA
HFD_F_Met+	2	20	15.025
HFD_F_Met+	2	21	17.355
HFD_F_Met+	2	22	16.005
HFD_F_Met+	2	23	16.92
HFD_F_Met+	2	24	13.915
HFD_F_Met+	2	25	14.485
HFD_F_Met+	2	26	17.695
HFD_F_Met+	2	27	14.835
HFD_F_Met+	2	28	16.585
HFD_F_Met+	2	29	17.5
HFD_F_Met+	2	30	15.34
HFD_F_Met+	3	1	NA
HFD_F_Met+	3	2	NA
HFD_F_Met+	3	3	NA
HFD_F_Met+	3	4	NA
HFD_F_Met+	3	5	NA
HFD_F_Met+	3	6	NA
HFD_F_Met+	3	7	NA
HFD_F_Met+	3	8	16.4733
HFD_F_Met+	3	9	16.0933
HFD_F_Met+	3	10	14.57
HFD_F_Met+	3	11	14.7633
HFD_F_Met+	3	12	15.7467
HFD_F_Met+	3	13	13.3533
HFD_F_Met+	3	14	13.7267
HFD_F_Met+	3	15	15.0367
HFD_F_Met+	3	16	15.1133
HFD_F_Met+	3	17	12.49
HFD_F_Met+	3	18	15.37
HFD_F_Met+	3	19	14.1433
HFD_F_Met+	3	20	11.6667
HFD_F_Met+	3	21	14.43
HFD_F_Met+	3	22	11.5767
HFD_F_Met+	3	23	15.0733
HFD_F_Met+	3	24	14.2933
HFD_F_Met+	3	25	14.7033
HFD_F_Met+	3	26	14.1667
HFD_F_Met+	3	27	13.7733
HFD_F_Met+	3	28	13.88
HFD_F_Met+	3	29	18.41
HFD_F_Met+	3	30	17.1333
CD_M_Met-	1	1	24.66
CD_M_Met-	1	2	24.64
CD_M_Met-	1	3	24.1
CD_M_Met-	1	4	21.83
CD_M_Met-	1	5	25.91
CD_M_Met-	1	6	24.39
CD_M_Met-	1	7	21.57
CD_M_Met-	1	8	21.1
CD_M_Met-	1	9	23.06
CD_M_Met-	1	10	23.66
CD_M_Met-	1	11	21.42
CD_M_Met-	1	12	24.89
CD_M_Met-	1	13	21.1
CD_M_Met-	1	14	26.04
CD_M_Met-	1	15	22.39
CD_M_Met-	1	16	29.73
CD_M_Met-	1	17	20.53
CD_M_Met-	1	18	27.13
CD_M_Met-	1	19	21.6
CD_M_Met-	1	20	21.3
CD_M_Met-	1	21	24.3
CD_M_Met-	1	22	23.15
CD_M_Met-	1	23	18.79
CD_M_Met-	1	24	19.14
CD_M_Met-	1	25	21.29
CD_M_Met-	1	26	25.49
CD_M_Met-	1	27	30.92
CD_M_Met-	1	28	23.94
CD_M_Met-	1	29	24
CD_M_Met-	1	30	15.12
CD_M_Met-	2	1	19.1167
CD_M_Met-	2	2	21.2167
CD_M_Met-	2	3	20.2567
CD_M_Met-	2	4	20.6733
CD_M_Met-	2	5	20.8067
CD_M_Met-	2	6	20.9333
CD_M_Met-	2	7	20.4067
CD_M_Met-	2	8	20.3533
CD_M_Met-	2	9	21.45
CD_M_Met-	2	10	21.5033
CD_M_Met-	2	11	21.9767
CD_M_Met-	2	12	21.42
CD_M_Met-	2	13	23.2767
CD_M_Met-	2	14	22.3167
CD_M_Met-	2	15	22.54
CD_M_Met-	2	16	20.31
CD_M_Met-	2	17	22.39
CD_M_Met-	2	18	21.2367
CD_M_Met-	2	19	25.37
CD_M_Met-	2	20	17.7367
CD_M_Met-	2	21	21.36
CD_M_Met-	2	22	20.7033
CD_M_Met-	2	23	18.5433
CD_M_Met-	2	24	24.1467
CD_M_Met-	2	25	23.0567
CD_M_Met-	2	26	23.1367
CD_M_Met-	2	27	21.0967
CD_M_Met-	2	28	19.5667
CD_M_Met-	2	29	29.5
CD_M_Met-	2	30	6.46333
CD_M_Met-	3	1	22.3
CD_M_Met-	3	2	21.3
CD_M_Met-	3	3	21.4
CD_M_Met-	3	4	21.65
CD_M_Met-	3	5	22.71
CD_M_Met-	3	6	24.99
CD_M_Met-	3	7	25
CD_M_Met-	3	8	25.07
CD_M_Met-	3	9	31.515
CD_M_Met-	3	10	18.705
CD_M_Met-	3	11	27.005
CD_M_Met-	3	12	25.985
CD_M_Met-	3	13	24.615
CD_M_Met-	3	14	20.235
CD_M_Met-	3	15	35.605
CD_M_Met-	3	16	19.565
CD_M_Met-	3	17	17.08
CD_M_Met-	3	18	28.26
CD_M_Met-	3	19	24.75
CD_M_Met-	3	20	20.46
CD_M_Met-	3	21	25.87
CD_M_Met-	3	22	18.9
CD_M_Met-	3	23	22.25
CD_M_Met-	3	24	13.45
CD_M_Met-	3	25	17.66
CD_M_Met-	3	26	23.5
CD_M_Met-	3	27	22.87
CD_M_Met-	3	28	18.56
CD_M_Met-	3	29	25.58
CD_M_Met-	3	30	25.27
CD_F_Met-	1	1	16.2867
CD_F_Met-	1	2	19.27
CD_F_Met-	1	3	17.8267
CD_F_Met-	1	4	15.0933
CD_F_Met-	1	5	20.13
CD_F_Met-	1	6	18.17
CD_F_Met-	1	7	18.1267
CD_F_Met-	1	8	18.3967
CD_F_Met-	1	9	19.0933
CD_F_Met-	1	10	17.5733
CD_F_Met-	1	11	19.0867
CD_F_Met-	1	12	18.75
CD_F_Met-	1	13	18.5833
CD_F_Met-	1	14	17.2733
CD_F_Met-	1	15	19.1567
CD_F_Met-	1	16	17.73
CD_F_Met-	1	17	19.0733
CD_F_Met-	1	18	17.3933
CD_F_Met-	1	19	19.2033
CD_F_Met-	1	20	15.3133
CD_F_Met-	1	21	19.72
CD_F_Met-	1	22	18.2
CD_F_Met-	1	23	19.1367
CD_F_Met-	1	24	19.01
CD_F_Met-	1	25	22.17
CD_F_Met-	1	26	19.55
CD_F_Met-	1	27	19.5567
CD_F_Met-	1	28	19.2333
CD_F_Met-	1	29	17.6667
CD_F_Met-	1	30	18.2633
CD_F_Met-	2	1	14.3667
CD_F_Met-	2	2	16.4667
CD_F_Met-	2	3	16.7333
CD_F_Met-	2	4	15.94
CD_F_Met-	2	5	15.8467
CD_F_Met-	2	6	16.41
CD_F_Met-	2	7	16.65
CD_F_Met-	2	8	15.8333
CD_F_Met-	2	9	16.3867
CD_F_Met-	2	10	15.4067
CD_F_Met-	2	11	22.8033
CD_F_Met-	2	12	11.5
CD_F_Met-	2	13	18.6333
CD_F_Met-	2	14	16.2733
CD_F_Met-	2	15	17.98
CD_F_Met-	2	16	16.0367
CD_F_Met-	2	17	15.4933
CD_F_Met-	2	18	14.53
CD_F_Met-	2	19	19.2733
CD_F_Met-	2	20	11.58
CD_F_Met-	2	21	17.2667
CD_F_Met-	2	22	16.74
CD_F_Met-	2	23	14.71
CD_F_Met-	2	24	16.8433
CD_F_Met-	2	25	17.8367
CD_F_Met-	2	26	14.4467
CD_F_Met-	2	27	16.5533
CD_F_Met-	2	28	16.69
CD_F_Met-	2	29	17.1667
CD_F_Met-	2	30	15.3067
CD_F_Met-	3	1	18.5133
CD_F_Met-	3	2	16.2367
CD_F_Met-	3	3	17.5
CD_F_Met-	3	4	16.9467
CD_F_Met-	3	5	17.47
CD_F_Met-	3	6	17.72
CD_F_Met-	3	7	17.23
CD_F_Met-	3	8	19.1467
CD_F_Met-	3	9	19.39
CD_F_Met-	3	10	16.4433
CD_F_Met-	3	11	18.5333
CD_F_Met-	3	12	19.3333
CD_F_Met-	3	13	15.9367
CD_F_Met-	3	14	17.8033
CD_F_Met-	3	15	19.85
CD_F_Met-	3	16	14.9267
CD_F_Met-	3	17	17.25
CD_F_Met-	3	18	18.0567
CD_F_Met-	3	19	17.1533
CD_F_Met-	3	20	17.1533
CD_F_Met-	3	21	19.6133
CD_F_Met-	3	22	15.6
CD_F_Met-	3	23	14.9633
CD_F_Met-	3	24	20.44
CD_F_Met-	3	25	14.4567
CD_F_Met-	3	26	17
CD_F_Met-	3	27	17.8
CD_F_Met-	3	28	16.99
CD_F_Met-	3	29	16.8967
CD_F_Met-	3	30	15.5467
CD_M_Met+	1	1	19.7
CD_M_Met+	1	2	19.9
CD_M_Met+	1	3	18.1
CD_M_Met+	1	4	16.67
CD_M_Met+	1	5	23.33
CD_M_Met+	1	6	20.9867
CD_M_Met+	1	7	20.74
CD_M_Met+	1	8	21.0733
CD_M_Met+	1	9	20.9
CD_M_Met+	1	10	22.91
CD_M_Met+	1	11	20.9167
CD_M_Met+	1	12	23.38
CD_M_Met+	1	13	21.5667
CD_M_Met+	1	14	21.7733
CD_M_Met+	1	15	24.4533
CD_M_Met+	1	16	20.9967
CD_M_Met+	1	17	21.4667
CD_M_Met+	1	18	22.07
CD_M_Met+	1	19	20.1033
CD_M_Met+	1	20	12.8067
CD_M_Met+	1	21	21.685
CD_M_Met+	1	22	22.31
CD_M_Met+	1	23	20.385
CD_M_Met+	1	24	21.635
CD_M_Met+	1	25	22.475
CD_M_Met+	1	26	22.515
CD_M_Met+	1	27	21.935
CD_M_Met+	1	28	19.23
CD_M_Met+	1	29	21
CD_M_Met+	1	30	18.76
CD_M_Met+	2	1	19.1167
CD_M_Met+	2	2	20.15
CD_M_Met+	2	3	20.5067
CD_M_Met+	2	4	20.84
CD_M_Met+	2	5	21.9
CD_M_Met+	2	6	28.92
CD_M_Met+	2	7	NA
CD_M_Met+	2	8	22.1233
CD_M_Met+	2	9	24.72
CD_M_Met+	2	10	24.36
CD_M_Met+	2	11	25.6133
CD_M_Met+	2	12	25.5833
CD_M_Met+	2	13	26.1867
CD_M_Met+	2	14	24.5167
CD_M_Met+	2	15	25.0433
CD_M_Met+	2	16	23.1767
CD_M_Met+	2	17	23.3333
CD_M_Met+	2	18	22.5733
CD_M_Met+	2	19	27.19
CD_M_Met+	2	20	20.9033
CD_M_Met+	2	21	23.4833
CD_M_Met+	2	22	24.2367
CD_M_Met+	2	23	22.3267
CD_M_Met+	2	24	25.32
CD_M_Met+	2	25	29.52
CD_M_Met+	2	26	24.06
CD_M_Met+	2	27	24.6967
CD_M_Met+	2	28	24.3033
CD_M_Met+	2	29	29.8333
CD_M_Met+	2	30	21.4933
CD_M_Met+	3	1	19.785
CD_M_Met+	3	2	20.88
CD_M_Met+	3	3	21.4
CD_M_Met+	3	4	22.775
CD_M_Met+	3	5	24.705
CD_M_Met+	3	6	23.95
CD_M_Met+	3	7	24.47
CD_M_Met+	3	8	25.17
CD_M_Met+	3	9	24.95
CD_M_Met+	3	10	25.935
CD_M_Met+	3	11	27.905
CD_M_Met+	3	12	26.305
CD_M_Met+	3	13	24.535
CD_M_Met+	3	14	24.685
CD_M_Met+	3	15	24.91
CD_M_Met+	3	16	25.11
CD_M_Met+	3	17	25.45
CD_M_Met+	3	18	25.58
CD_M_Met+	3	19	23.785
CD_M_Met+	3	20	21.01
CD_M_Met+	3	21	27.965
CD_M_Met+	3	22	24.685
CD_M_Met+	3	23	18.19
CD_M_Met+	3	24	25.935
CD_M_Met+	3	25	32.305
CD_M_Met+	3	26	13.75
CD_M_Met+	3	27	25.905
CD_M_Met+	3	28	27.23
CD_M_Met+	3	29	27.415
CD_M_Met+	3	30	28.995
CD_F_Met+	1	1	14.96
CD_F_Met+	1	2	18.57
CD_F_Met+	1	3	18.1367
CD_F_Met+	1	4	14.6433
CD_F_Met+	1	5	21.9967
CD_F_Met+	1	6	18.3433
CD_F_Met+	1	7	17.94
CD_F_Met+	1	8	17.44
CD_F_Met+	1	9	19.4267
CD_F_Met+	1	10	19.5467
CD_F_Met+	1	11	19.2233
CD_F_Met+	1	12	16.8067
CD_F_Met+	1	13	22.49
CD_F_Met+	1	14	19.3033
CD_F_Met+	1	15	18.96
CD_F_Met+	1	16	18.5333
CD_F_Met+	1	17	17.74
CD_F_Met+	1	18	19.24
CD_F_Met+	1	19	16.4367
CD_F_Met+	1	20	15.33
CD_F_Met+	1	21	17.0333
CD_F_Met+	1	22	21.7633
CD_F_Met+	1	23	17.5767
CD_F_Met+	1	24	22.0233
CD_F_Met+	1	25	21.7067
CD_F_Met+	1	26	22.2067
CD_F_Met+	1	27	19.34
CD_F_Met+	1	28	17.6633
CD_F_Met+	1	29	20.1667
CD_F_Met+	1	30	16.67
CD_F_Met+	2	1	15.2167
CD_F_Met+	2	2	17.35
CD_F_Met+	2	3	16.7833
CD_F_Met+	2	4	17.25
CD_F_Met+	2	5	15.97
CD_F_Met+	2	6	17.4433
CD_F_Met+	2	7	16.7233
CD_F_Met+	2	8	15.9533
CD_F_Met+	2	9	17.82
CD_F_Met+	2	10	16.3067
CD_F_Met+	2	11	17.4067
CD_F_Met+	2	12	17.1867
CD_F_Met+	2	13	18.74
CD_F_Met+	2	14	16.32
CD_F_Met+	2	15	18.1933
CD_F_Met+	2	16	16.3167
CD_F_Met+	2	17	17.3667
CD_F_Met+	2	18	14.4367
CD_F_Met+	2	19	18.0533
CD_F_Met+	2	20	13.1133
CD_F_Met+	2	21	16.4967
CD_F_Met+	2	22	17.7833
CD_F_Met+	2	23	16.23
CD_F_Met+	2	24	21.48
CD_F_Met+	2	25	18.8533
CD_F_Met+	2	26	18.14
CD_F_Met+	2	27	16.8833
CD_F_Met+	2	28	15.8667
CD_F_Met+	2	29	15.6667
CD_F_Met+	2	30	15.8967
CD_F_Met+	3	1	14.7667
CD_F_Met+	3	2	16.25
CD_F_Met+	3	3	16.5667
CD_F_Met+	3	4	17.48
CD_F_Met+	3	5	16.8867
CD_F_Met+	3	6	16.52
CD_F_Met+	3	7	15.5033
CD_F_Met+	3	8	16.5233
CD_F_Met+	3	9	15.8233
CD_F_Met+	3	10	16.5267
CD_F_Met+	3	11	16.44
CD_F_Met+	3	12	14.7433
CD_F_Met+	3	13	15.82
CD_F_Met+	3	14	14.2533
CD_F_Met+	3	15	15.2367
CD_F_Met+	3	16	13.9267
CD_F_Met+	3	17	13.5933
CD_F_Met+	3	18	16.43
CD_F_Met+	3	19	17.0433
CD_F_Met+	3	20	13.8267
CD_F_Met+	3	21	17.2067
CD_F_Met+	3	22	16.7167
CD_F_Met+	3	23	13.3067
CD_F_Met+	3	24	15.84
CD_F_Met+	3	25	16.01
CD_F_Met+	3	26	12.5
CD_F_Met+	3	27	13.8333
CD_F_Met+	3	28	14.9
CD_F_Met+	3	29	18.0967
CD_F_Met+	3	30	15.57
Note: NA corresponds to missing data mainly due to the presence of crumbled diet at the bottom of the cages, the weight of which was not registered.
